# Supplementary material for: BLU-DAT: a new reliable and accurate arthrometer for measuring anterior knee laxity
Source: Knee Surg Sports Traumatol Arthrosc. 2023 Aug 8;31(11):4782–90. doi: 10.1007/s00167-023-07534-5 (PMC10598137; doi:10.1007/s00167-023-07534-5)
Supplement: Supplementary file 2 — Supplementary file2 (SPS 2 KB) [file 167_2023_7534_MOESM2_ESM.sps]

* Encoding: UTF-8.

MEANS TABLES=age lbs15rate1 lbs20rate1 mmtrate1 lbs15rate1bis lbs20rate1bis mmtrate1bis lbs15rate2 
    lbs20rate2 mmtrate2 BY group
  /CELLS=MEAN COUNT STDDEV MIN MAX.

CROSSTABS
  /TABLES=sex BY group
  /FORMAT=AVALUE TABLES
  /STATISTICS=CHISQ 
  /CELLS=COUNT COLUMN 
  /COUNT ROUND CELL.

T-TEST GROUPS=group(0 1)
  /MISSING=ANALYSIS
  /VARIABLES=lbs15rate1 lbs20rate1 mmtrate1 lbs15rate1bis lbs20rate1bis mmtrate1bis lbs15rate2 
    lbs20rate2 mmtrate2
  /CRITERIA=CI(.95).

RELIABILITY
  /VARIABLES=lbs15rate1 lbs15rate1bis
  /SCALE('ALL VARIABLES') ALL
  /MODEL=ALPHA
  /ICC=MODEL(MIXED) TYPE(ABSOLUTE) CIN=95 TESTVAL=0.

RELIABILITY
  /VARIABLES=lbs20rate1 lbs20rate1bis
  /SCALE('ALL VARIABLES') ALL
  /MODEL=ALPHA
  /ICC=MODEL(MIXED) TYPE(ABSOLUTE) CIN=95 TESTVAL=0.

RELIABILITY
  /VARIABLES=mmtrate1 mmtrate1bis
  /SCALE('ALL VARIABLES') ALL
  /MODEL=ALPHA
  /ICC=MODEL(MIXED) TYPE(ABSOLUTE) CIN=95 TESTVAL=0.

RELIABILITY
  /VARIABLES=lbs15rate1 lbs15rate2
  /SCALE('ALL VARIABLES') ALL
  /MODEL=ALPHA
  /ICC=MODEL(MIXED) TYPE(ABSOLUTE) CIN=95 TESTVAL=0.

RELIABILITY
  /VARIABLES=lbs20rate1 lbs20rate2
  /SCALE('ALL VARIABLES') ALL
  /MODEL=ALPHA
  /ICC=MODEL(MIXED) TYPE(ABSOLUTE) CIN=95 TESTVAL=0.

RELIABILITY
  /VARIABLES=mmtrate1 mmtrate2
  /SCALE('ALL VARIABLES') ALL
  /MODEL=ALPHA
  /ICC=MODEL(MIXED) TYPE(ABSOLUTE) CIN=95 TESTVAL=0.

CROSSTABS
  /TABLES=diagn7 BY group
  /FORMAT=AVALUE TABLES
  /STATISTICS=CHISQ 
  /CELLS=COUNT COLUMN 
  /COUNT ROUND CELL.

CROSSTABS
  /TABLES=diagn9 BY group
  /FORMAT=AVALUE TABLES
  /STATISTICS=CHISQ 
  /CELLS=COUNT COLUMN 
  /COUNT ROUND CELL.

CROSSTABS
  /TABLES=diagnmmt BY group
  /FORMAT=AVALUE TABLES
  /STATISTICS=CHISQ 
  /CELLS=COUNT COLUMN 
  /COUNT ROUND CELL.
